# Supplementary material for: Targeting hypoxia-inducible factor-1 alpha suppresses Helicobacter pylori-induced gastric injury via attenuation of both cag-mediated microbial virulence and proinflammatory host responses
Source: Gut Microbes. 2023 Oct 13;15(2):2263936. doi: 10.1080/19490976.2023.2263936 (PMC10578190; doi:10.1080/19490976.2023.2263936)
Supplement: Supplemental Material [file KGMI_A_2263936_SM8643.zip › KGMI_supplemental material/Supplementary Table 1_resubmission.xlsx]

## Sheet: Sheet1
Supplementary Table 1: Human subject demographics.
Case #	Origin	Specimen	Diagnosis	Age	Sex	Race	H. pylori status*
NIH-3782	New Orleans	Biopsy	Normal	61	Female	Non-Hispanic White	Negative
NIH-3962	New Orleans	Biopsy	Normal	47	Male	Non-Hispanic White	Negative
NIH-5502	New Orleans	Biopsy	Normal	44	Female	African American	Negative
NIH-5532	New Orleans	Biopsy	Normal	29	Male	Non-Hispanic White	Negative
NIH-5542	New Orleans	Biopsy	Normal	61	Male	Non-Hispanic White	Negative
NIH-5732	New Orleans	Biopsy	Normal	33	Female	African American	Negative
NIH-4122	New Orleans	Biopsy	NAG	42	Female	African American	Positive
NIH-4222	New Orleans	Biopsy	NAG	57	Female	African American	Positive
NIH-3522	New Orleans	Biopsy	NAG	42	Male	African American	Positive
NIH-4382	New Orleans	Biopsy	NAG	51	Female	African American	Positive
NIH-4852	New Orleans	Biopsy	NAG	67	Male	African American	Positive
NIH-5152	New Orleans	Biopsy	NAG	37	Female	Hispanic	Positive
NIH-5422	New Orleans	Biopsy	NAG	35	Female	Non-Hispanic White	Positive
NIH-5682	New Orleans	Biopsy	NAG	38	Male	Hispanic	Positive
NIH-3452	New Orleans	Biopsy	MAG	66	Female	African American	Positive
NIH-3972	New Orleans	Biopsy	MAG	49	Male	African American	Positive
NIH-4322	New Orleans	Biopsy	MAG	60	Male	African American	Positive
NIH-4462	New Orleans	Biopsy	MAG	50	Female	African American	Positive
NIH-4812	New Orleans	Biopsy	MAG	88	Female	African American	Positive
NIH-5192	New Orleans	Biopsy	MAG	63	Female	African American	Positive
NIH-5202	New Orleans	Biopsy	MAG	62	Female	African American	Positive
NIH-5552	New Orleans	Biopsy	MAG	50	Female	African American	Positive
NIH-5582	New Orleans	Biopsy	MAG	43	Male	African American	Positive
NIH-5822	New Orleans	Biopsy	MAG	55	Male	African American	Positive
NIH-1582	New Orleans	Biopsy	IM	51	Female	African American	Positive
NIH-2742	New Orleans	Biopsy	IM	64	Female	African American	Positive
NIH-3132	New Orleans	Biopsy	IM	64	Female	African American	Positive
NIH-4782	New Orleans	Biopsy	IM	53	Male	African American	Negative
NIH-4922	New Orleans	Biopsy	IM	55	Male	African American	Positive
NIH-5142	New Orleans	Biopsy	IM	61	Female	African American	Positive
NIH-5392	New Orleans	Biopsy	IM	64	Male	African American	Positive
95-0507	Chile	Gastrectomy	IM, LGD	54	Female	UN	UN
95-0753	Chile	Gastrectomy	IM, GC	68	Male	UN	UN
95-1721	Chile	Gastrectomy	IM, GC	UN	UN	UN	UN
95-2982	Chile	Gastrectomy	IM, GC	55	Male	UN	UN
95-6532	Chile	Gastrectomy	IM, GC	69	Male	UN	UN
95-7255	Chile	Gastrectomy	IM, GC	83	Female	UN	UN
95-4846	Chile	Gastrectomy	GC	64	Male	UN	UN
95-5242	Chile	Gastrectomy	GC	74	Male	UN	UN
95-5619	Chile	Gastrectomy	GC	45	Male	UN	UN
95-1260	Chile	Gastrectomy	GC	70	Female	UN	UN
95-8565	Chile	Gastrectomy	GC	70	Male	UN	UN
Normal: normal gastric mucosa
NAG: non-atrophic gastritis
MAG: multifocal atrophic gastritis
IM: intestinal metaplasia
LGD: low-grade dysplasia
GC: gastric cancer
UN: data unavailable
*H. pylori infection diagnosed in gastric biopsies.
