# Supplementary material for: Targeting hypoxia-inducible factor-1 alpha suppresses Helicobacter pylori-induced gastric injury via attenuation of both cag-mediated microbial virulence and proinflammatory host responses
Source: Gut Microbes. 2023 Oct 13;15(2):2263936. doi: 10.1080/19490976.2023.2263936 (PMC10578190; doi:10.1080/19490976.2023.2263936)
Supplement: Supplemental Material [file KGMI_A_2263936_SM8643.zip › KGMI_supplemental material/Supplementary Table 2_resubmission.xlsx]

## Sheet: Sheet1
Supplementary Table 2: Human subject demographics and H. pylori biochemical and genotypic characterization.
Case #	Origin	Gastric cancer risk	Specimen	Diagnosis*	Age	Sex	Urease**	Catalase**	Oxidase**	cagA status***	vacA genotype***	sabA status***	babA status***	MLST classification***
PZ5004	Tumaco, Colombia	low	Biopsy	NAG	52	Male	+	+	+	cagA+	vacA s1m1	sabA+	babA+	hspWAfrica
PZ5006	Tumaco, Colombia	low	Biopsy	NAG	45	Male	+	+	+	cagA+	vacA s1m1	sabA+	UN	hspWAfrica
PZ5007	Tumaco, Colombia	low	Biopsy	NAG	58	Male	+	+	+	cagA+	vacA s1m1	sabA+	babA+	hspSAfrica
PZ5008	Tumaco, Colombia	low	Biopsy	NAG	41	Male	+	+	+	cagA–	vacA s2m2	sabA+	babA+	hpEurope
PZ5009	Tumaco, Colombia	low	Biopsy	NAG	53	Male	+	+	+	cagA+	vacA s1m1	sabA+	UN	hpEurope
PZ5010	Tumaco, Colombia	low	Biopsy	NAG	55	Male	+	+	+	cagA+	vacA s1m1	sabA+	babA+	hspWAfrica
PZ5011	Tumaco, Colombia	low	Biopsy	NAG	56	Male	+	+	+	cagA–	vacA s2m2	sabA+	babA+	hpEurope
PZ5014	Tumaco, Colombia	low	Biopsy	IM	47	Male	+	+	+	cagA+	vacA s1m (UN)	sabA+	babA+	hspWAfrica
PZ5051	Tumaco, Colombia	low	Biopsy	NAG	57	Male	+	+	+	cagA+	vacA s1m1	sabA+	babA+	hspSAfrica
PZ5056	Túquerres, Colombia	high	Biopsy	IM	55	Male	+	+	+	cagA+	vacA s1m1	sabA+	UN	hpEurope
PZ5057	Túquerres, Colombia	high	Biopsy	MAG	57	Male	+	+	+	cagA+	vacA s1m1	sabA+	babA+	hpEurope
PZ5062	Túquerres, Colombia	high	Biopsy	MAG	48	Male	+	+	+	cagA+	vacA s1m1	sabA+	babA+	hpEurope
PZ5069	Túquerres, Colombia	high	Biopsy	IM	46	Male	+	+	+	cagA+	vacA s1m1	sabA+	babA+	hpEurope
PZ5072	Túquerres, Colombia	high	Biopsy	MAG	49	Male	+	+	+	cagA+	vacA s1m1	sabA+	babA+	hpEurope
PZ5075	Túquerres, Colombia	high	Biopsy	NAG	50	Male	+	+	+	cagA+	vacA s1m1	sabA+	UN	hpEurope
PZ5078	Túquerres, Colombia	high	Biopsy	IM	47	Male	+	+	+	cagA+	vacA s1m1	sabA+	babA+	hpEurope
PZ5086	Túquerres, Colombia	high	Biopsy	IM	54	Male	+	+	+	cagA+	vacA s1m1	sabA+	babA+	hpEurope
PZ5088	Túquerres, Colombia	high	Biopsy	IM	48	Male	+	+	+	cagA+	vacA s1m2	sabA+	babA+	hpEurope
NAG: non-atrophic gastritis
MAG: multifocal atrophic gastritis
IM: intestinal metaplasia
*Diagnosis is the most advanced histological lesion histology observed in a set of biopsies from antrum, incisura, and corpus.
**H. pylori urease, catalase, and oxidase positivity were determined by biochemical tests.
***H. pylori genotype and MLST classification were obtained from culture from one antral biopsy.
UN: data unavailable
